# Supplementary material for: Species conservation profile of the alpine stenoendemic spider Vesubia jugorum (Araneae, Lycosidae) from the Maritime Alps
Source: Biodivers Data J. 2016 Oct 7;(4):e10527. doi: 10.3897/BDJ.4.e10527 (PMC5136662; doi:10.3897/BDJ.4.e10527)
Supplement: Supplementary material 1 — Extent of Occurrence of ﻿﻿Vesubia﻿ jugorum﻿﻿ (Simon, 1881) [file biodiversity_data_journal-4-e10527-s001.kml]

<?xml version="1.0" encoding="UTF-8"?>
<kml xmlns="http://earth.google.com/kml/2.2">
<Document>
<name></name>
<description><![CDATA[]]></description>

<Style id="1">
<LineStyle>
<width>1</width>
<color>ff000000</color>
</LineStyle>
<PolyStyle>
<fill>0</fill>
</PolyStyle>
</Style>

<Placemark>
<name>R Polygon</name>
<description><![CDATA[]]></description>
<styleUrl>#1</styleUrl>
<visibility>1</visibility>
<MultiGeometry>
<Polygon>
<outerBoundaryIs>
<LinearRing>
<coordinates>
7.8875,44.1875
7.65416666666667,44.0208333333333
6.75416666666667,44.0791666666667
6.67916666666667,44.0958333333333
6.5375,44.2125
6.47916666666667,44.2958333333333
6.57083333333333,44.4625
6.9125,44.5958333333333
6.97083333333333,44.5958333333333
7.8875,44.1875
</coordinates>
</LinearRing>
</outerBoundaryIs>
</Polygon>
</MultiGeometry>
</Placemark>
</Document>
</kml>
